# Supplementary material for: Generation of Bona Fide Human Induced Trophoblast Stem Cells by Direct Reprogramming of Term Umbilical Cord Cells
Source: Int J Mol Sci. 2024 Dec 31;26(1):271. doi: 10.3390/ijms26010271 (PMC11719488; doi:10.3390/ijms26010271)
Supplement: Supplementary file 1 [file ijms-26-00271-s001.zip]

Archive with 1 entries (1 files):
- ijms-3369619-supplementary.pdf
